# Supplementary material for: Cullin 4B Ubiquitin Ligase Is Important for Cell Survival and Regulates TGF-β1 Expression in Pleural Mesothelioma
Source: Int J Mol Sci. 2023 Aug 29;24(17):13410. doi: 10.3390/ijms241713410 (PMC10487616; doi:10.3390/ijms241713410)
Supplement: Supplementary file 1 [file ijms-24-13410-s001.zip]

Archive with 1 entries (1 files):
- ijms-2573508-supplementary.pdf
